# Supplementary material for: Renal Function Parameters in Distinctive Molecular Subtypes of Prostate Cancer
Source: Cancers (Basel). 2023 Oct 16;15(20):5013. doi: 10.3390/cancers15205013 (PMC10605320; doi:10.3390/cancers15205013)
Supplement: Supplementary file 1 [file cancers-15-05013-s001.zip]

Archive with 1 entries (1 files):
- cancers-2619306-supplementary.pdf
